# Supplementary material for: Murine cytomegalovirus infection exacerbates complex IV deficiency in a model of mitochondrial disease
Source: PLoS Genet. 2020 Mar 4;16(3):e1008604. doi: 10.1371/journal.pgen.1008604 (PMC7055822; doi:10.1371/journal.pgen.1008604)
Supplement: S1 Table — (XLSX) [file pgen.1008604.s002.xlsx]

## Sheet: DATA
Fig_2A
heart	control				infected
	Wt 1	Wt 2	Mut 1	Mut 2	Wt 1	Wt 2	Mut 1	Mut 2
SDHB	18110	12581	19987	19252	19904	20009	19807	17957
ATP5a	7014	4332	10128	8544	8212	8745	12202	9279
UQCRC2	4706	3738	7279	6591	6180	7710	6749	4898
MTCO1	5710	3944	4003	3105	5916	6458	2787	2358
NDUFB8	9851	8675	12735	11883	11566	11660	10954	9092
	Wt 3	Wt 4	Mut 3	Mut 4	Wt 3	Wt 4	Mut 3	Mut 4
SDHB	17214	14925	11693	12671	12393	19076	13096	23661
ATP5a	7905	3394	3416	4244	3968	8503	5845	9805
UQCRC2	6626	3244	2974	5868	5532	4883	8405	8964
MTCO1	14660	13740	5184	6021	12019	13488	5158	8987
NDUFB8	5398	2215	2142	3777	3396	4781	6583	8809
Fig_2B
liver	control				infected
	Wt 1	Wt 2	Mut 1	Mut 2	Wt 1	Wt 2	Mut 1	Mut 2
SDHB	15274	15241	15605	13817	15304	13253	12790	10765
ATP5a	21858	22723	26181	20416	21723	17399	18890	16687
UQCRC2	25362	18706	23051	21910	24324	19153	19120	14099
MTCO1	11727	11636	7999	5861	9937	9855	5803	5246
NDUFB8	18146	19273	13559	14348	17543	18410	18117	17901
	Wt 3	Wt 4	Mut 3	Mut 4	Wt 3	Wt 4	Mut 3	Mut 4
SDHB	10775	13620	12543	11864	13532	13067	16280	13643
ATP5a	13724	15278	13522	14401	14561	12451	14905	13432
UQCRC2	18560	15953	14443	16728	14699	9464	18450	18921
MTCO1	14005	14818	7966	7533	14158	13614	7246	7501
NDUFB8	5674	5217	5396	6382	5594	4439	6442	7379
Fig_2C
heart	control				infected
	Wt 1	Wt 2	Mut 1	Mut 2	Wt 1	Wt 2	Mut 1	Mut 2
Porin	5792	5501	4974	4491	4666	5109	5241	5346
COI	3981	4348	2129	2281	3286	3685	2315	2134
COII	2490	2726	1150	1167	2528	2606	1018	957
COIII	3003	2152	1883	1929	1982	2160	1868	1917
COIV	9178	9201	5081	5172	7914	8901	7101	7156
	Wt 3	Wt 4	Mut 3	Mut 4	Wt 3	Wt 4	Mut 3	Mut 4
Porin	31800	30100	29300	29600	32100	35100	34900	35900
COI	31100	30200	18800	15400	28700	26900	15000	15300
COII	20400	23700	9930	9480	24000	20000	9700	9530
COIII	18500	25800	17100	17500	22300	21400	16400	16200
COIV	22700	21300	11300	10800	24800	23100	16900	16700
Fig_2D
liver	control				infected
	Wt 1	Wt 2	Mut 1	Mut 2	Wt 1	Wt 2	Mut 1	Mut 2
Porin	8697	8674	8912	8055	7475	7691	6936	7975
COI	4970	4592	2586	2575	4697	4653	2277	2807
COII	1990	1881	1833	1835	1868	1994	1747	1760
COIII	6186	6249	4380	4376	5466	5405	4481	4109
COIV	7448	7047	6259	6507	6954	6828	4170	4709
	Wt 3	Wt 4	Mut 3	Mut 4	Wt 3	Wt 4	Mut 3	Mut 4
Porin	17700	17000	17400	17400	16800	17000	15900	17000
COI	71100	78100	36300	34300	61500	61800	31700	39900
COII	13600	12500	10500	13100	12000	12800	9830	12300
COIII	70300	63600	39000	49200	68900	63200	30600	45700
COIV	66600	61600	41600	47600	62400	58000	21700	35400
Fig_3A
heart	control				infected
	Wt 1	Wt 2	Mut 1	Mut 2	Wt 1	Wt 2	Mut 1	Mut 2
CII	2341	2419	2545	2452	2389	2427	2540	2555
CI	2018	2072	1961	1999	1997	1873	2112	1843
CV	1812	1799	2099	2060	1908	2137	2366	2194
CIII	4626	5270	4997	5545	4645	4804	5131	5499
CIV	2295	2347	1444	1421	2194	2190	1203	1213
	Wt 3	Wt 4	Mut 3	Mut 4	Wt 3	Wt 4	Mut 3	Mut 4
CII	4230	4403	4095	4051	4097	4120	3618	3991
CI	9384	8863	9535	12047	10548	11345	12671	10851
CV	11239	9862	14748	14807	13316	12692	12881	10926
CIII	14644	12175	14677	15598	17623	15325	15606	10816
CIV	8210	8167	5126	4382	6125	5917	2361	2940
Fig_3B
liver	control				infected
	Wt 1	Wt 2	Mut 1	Mut 2	Wt 1	Wt 2	Mut 1	Mut 2
CII	4025	4191	4302	4504	4208	3975	3884	3889
CI	3313	3592	3828	3895	4075	4227	3844	4000
CV	3177	3051	3613	3702	3469	3559	3214	3286
CIII	8786	8773	8639	8664	8513	8945	8053	7820
CIV	5524	5876	3823	3910	4733	4344	3721	3754
	Wt 3	Wt 4	Mut 3	Mut 4	Wt 3	Wt 4	Mut 3	Mut 4
CII	3789	3447	3745	3655	3354	3257	3374	3263
CI	4032	4074	3746	3972	3942	3994	4198	4174
CV	4576	6178	4007	5221	7494	7453	7408	7301
CIII	22073	16965	17070	16430	14613	19683	17927	21473
CIV	3240	3260	1802	1842	2263	2236	1962	1998
Fig_4
heart	control				infected
	Wt 1	Wt 2	Mut 1	Mut 2	Wt 1	Wt 2	Mut 1	Mut 2
GAPDH	7772	9329	6862	6398	6837	7210	6254	5818
mTOR	1665	2974	1574	3201	1783	1859	2687	3041
pmTOR	1503	1867	1195	974	975	1335	1945	1571
S6	1026	1187	1149	1068	509	741	612	1221
pS6	3805	4996	2854	1441	615	579	1423	1218
4EBP1	12776	18831	10749	12260	12125	10935	12194	11465
p4EBP1	6049	5167	5377	4921	4915	4641	5351	3257
	Wt 3	Wt 4	Mut 3	Mut 4	Wt 3	Wt 4	Mut 3	Mut 4
GAPDH	7120	7415	7541	7439	7358	7762	7498	7423
mTOR	2463	2341	2345	2270	2738	2153	3981	4069
pmTOR	1466	1217	1315	1324	1184	1203	1705	1623
S6	1026	1187	1149	1068	509	741	612	1321
pS6	1480	1920	1842	850	594	654	1078	984
4EBP1	12545	14911	13454	9801	14162	13639	16652	16695
p4EBP1	1880	1801	2317	2698	1930	2717	2250	1524
Fig_5
liver	control				infected
	Wt 1	Wt 2	Mut 1	Mut 2	Wt 1	Wt 2	Mut 1	Mut 2
GAPDH	7309	8164	5257	5925	9639	8648	8150	9521
mTOR	2538	3107	2209	3097	2603	3057	2780	2945
pmTOR	2916	2745	1419	1365	1482	1647	1268	1443
S6	88649	89169	70228	71740	91114	92562	86270	89618
pS6	6502	6960	1078	1201	3364	4005	2850	2305
4EBP1	18345	16396	16407	15610	21227	21108	19599	19151
p4EBP1	3311	3086	2005	2062	2242	2525	1616	1206
GAPDH	17787	20377	14308	17220	18144	23369	16031	19456
	Wt 3	Wt 4	Mut 3	Mut 4	Wt 3	Wt 4	Mut 3	Mut 4
GAPDH	5338	5331	3670	3267	3894	6110	5734	5343
mTOR	7738	9199	5236	7615	8197	9585	8292	9527
pmTOR	2943	2843	1642	1387	1327	1385	1243	1284
S6	20188	20383	16307	20390	17525	21265	18204	19222
pS6	25284	25803	6782	5103	10234	12473	17248	15557
4EBP1	7154	7801	5074	5942	8811	9970	8190	11717
p4EBP1	1194	1182	523	598	642	785	436	428
Fig_7C
WT-Gas	Mut-Gas	WT-CMV-Gas	Mut-CMV-Gas
1.553	0.851	1.603	1.238
2.47	1.665	1.36	0.761
1.736	1.375	1.924	1.034
2.684	2.249	1.027	1.156
2.803	2.059	2.09	0.939
WT-EDL	Mut-EDL	WT-CMV-EDL	Mut-CMV-EDL
3.656	2.174	1.09	1.37
1.734	0.868	0.819	2.405
2.868	1.239	0.646	0.962
3.162	1.372	0.75	0.646
4.939	0.744	0.717	1.452
